# Supplementary material for: Needs- and user-oriented development of contactless camera-based telemonitoring in heart disease–Results of an acceptance survey from the Home-based Healthcare Project (feasibility project)
Source: PLoS One. 2023 Mar 7;18(3):e0282527. doi: 10.1371/journal.pone.0282527 (PMC9990940; doi:10.1371/journal.pone.0282527)
Supplement: S1 File — (XLSX) [file pone.0282527.s006.xlsx]

## Sheet: Raw data Acceptance survey 
Patienten_ID	patient_ID	gender	age	relationship_status	technology experience	Behavioral intention	Presence of modern media/technology	Interest in technology	Perfor. Expec_1	Perfor. expec_2	Perfor. expec_3	Effort expect_1	Effort expect_2	Social influence_1	Social influence_2	Attitude toward technology_1	Attitude toward technology_2	Attitude toward technology_3	Attitude toward technology_4	Integratability	Influence of technology_1	Influence of technology_2	Self-efficacy_1	Self-efficacy_2	Anxiety_1	Anxiety_2	Anxiety_3	Anxiety_4	open Q1	open Q2a	open Q2b	open Q3a	open Q3b	open Q4	open Q5a	open Q5b	open Q6a	open Q6b	open Q7a	open Q7b	open Q7c	open Q7d
6	1	2	86	1	3	6	1	1	6	6	5	6	6	6	5	6	6	3	5	4	2	4	4	5	2	2	2	2	Wohnzimmer, Fernseher	nein	manuell	egal		ja	mehr Sicherheit	Zeitersparnis, bessere Kontrolle über Gesundheitszustand	nein		ja, wird nicht benutzt	ja	ja	ja
3	2	2	93	2	3	6	1	1	5	5	5	5	6	5	6	4	6	3	6	5	3	5	6	6	5	6	2	2	Wohnzimmer, Fernseher	egal	egal	ja	akkustisch	ja, sehr gern zur Kontrolle	wenig Nutzen	sollte wissen, was mit mir los ist	ja	Bedienen der Technik	nein	nein	nein	nein
4	3	1	89	2	1	6	1	1	5	6	5	5	3	5	5	5	5	4	5	5	3	6	6	6	5	6	2	6	Badezimmer, Spiegel	ja	da Werte dann authentischer	ja	visuell	wird kritisch gesehen, wer soll diese vielen Werte überblicken?	weniger	bessere Kontrolle, z.B. zur Blutdruckeinstellung	ja	Errötung, Sonnenbrand, körperliche Anstrengung	Handy		nein
20	4	1	84	1	3	6	1	1	6	6	1	6	6	5	6	6	6	4	6	6	2	1	6	6	5	2	6	2	kein Interesse	nein	aktiv einschalten	ja	visuell	nein	nein	zur RR-Einstellung	ja	Angst vor ständiger Kontrolle	Handy	nein	nein	nein
14	5	2	83	1	3	6	1	0	6	6	6	6	3	6	-99	5	6	5	6	5	3	3	4	2	1	3	1	2	Computer in der Küche	nein	Nur, wenn ich messen möchte	ja	visuell	bei Bedarf ausreichend, bei vielen Patienten wären die Ärzte "erschlagen"	beide	beide	nein		ja
5	6	1	88	1	1	4	1	1	6	6	6	5	5	5	6	5	6	4	5	3	5	3	5	6	5	-99	3	2	Computer daneben, Arbeitszimmer, Fernseher unscharf, also nicht Fernseher	nein	nur, wenn ich messen will	ja	akkustisch	ja	kann momentan nicht beantworten, da sehr depressiv	hoffen, dass es beiden nützt	weiß ich nicht		ja
13	7	1	88	1	1	5	0	0	6	6	5	5	-99	3	6	6	6	3	5	6	6	3	5	6	1	1	3	3	"Computer, Arbeitszimmer"	nein	nur, wenn ich messen möchte	ja	akkustisch	ja	ja	ja, ebenfalls, kann schon besser einschätzen, wenn man so zur Sprechstunde kan, man ist manchmal doch !reservierter"	nein		ja
10	8	2	83	2	2	6	0	0	6	5	6	6	5	5	6	6	6	3	6	5	2	5	4	-99	2	2	2	2	Schlafzimmer, Spiegel	nein	anschaltbar	ja	visuell	ja	schwer vorstellbar		nein		ja
9	9	1	78	2	2	2	0	0	2	2	2	2	5	5	6	6	6	2	2	2	2	2	2	2	2	2	2	2	Spiegel/Bad oder Wohnraum Fernseher/Tisch	Nein	Anschalten bei Messung	egal		ja, gern	Mehr Sicherheit, wenn Werte gleich übermittelt werden, Rückruf erwünscht	evtl. Entlastung für HA, dadurch mehr Zeit für Gespräche	nein, keine Bedenken		ja
19	10	1	68	1	2	6	1	1	6	6	6	6	6	6	6	5	6	5	6	6	5	6	6	6	1	1	2	1	Badezimmerspiegel, Küche Nähe herd	nein	nicht immer an	ja	egal (eher akustisch)	ja, 1x wöchentlich oder bei Auffälligkeiten	weniger Zeitaufwand	engere Überwachung/Einstellung RR	nein		ja
16	11	1	79	2	1	6	1	1	5	5	6	5	4	3	-99	5	6	4	3	5	3	2	6	5	1	1	1	1	Wohnzimmer, Fernseher, Esstisch, da halten wir uns am meisten auf	nein	nicht immer an	nicht unbedingt, nur bei Auffälligkeiten		HA sollte nicht überlastet werden	psychisch/Sicherheitsgefühl	Entlastung	ja	Datenschutz	ja
25	12	1	69	2	2	6	1	1	5	6	6	6	6	6	6	6	5	5	6	6	2	2	2	3	4	5	5	3	Badezimmer	nein	nur wenn ich messen möchte	ja	akkustisch	ja	würde mich beruhigen	hoffentlich Entlastung	nein		nein	nein	nein	nein
26	13	2	70	2	2	6	1	1	6	6	4	6	5	4	6	6	6	5	6	6	2	5	2	5	3	3	4	3	Esszimmer, niemals Bad oder Schlafzimmer	nein	sollte aktiv angeschaltet werden	ja	egal	ja, sehr gern	bessere Überwachung	bessere Überwachung, HA meldet sich, wenn etwas auffällig ist	ja	komisches Gefühl mit Kamera, Skepsis	nein			ungenr, es fehlt an techn. Unterstützung
32	14	1	101	1	1	4	0	0	6	6	5	5	3	5	5	6	5	4	5	4	4	2	2	2	3	3	2	3	Arbeitszimmer Ehemann, Fernseher oder Computer	nein	nur wenn ich messe	ja	wöchentlich, akkustisch, weil Mann nicht lesen kann	wenn der Arzt es möchte ja	ja	ja	nein		ja, auf dem Handy
21	15	1	79	1	2	6	1	0	6	6	5	5	4	6	6	5	5	4	5	5	3	5	4	5	3	3	5	2	nicht im Wohnraum!, Besenkammer	nein	aktiv anschalten	ja	visuell	nur, wenn diese auffällig sind	nützt Patienten, die eine hohe Distanz zum HA haben	evtl. Mehrbelastung für HA?	ja	wenn kamera im Wohnraum wäre	ja
27	16	1	84	2	2	6	1	1	6	5	3	3	3	5	6	5	6	3	6	4	5	3	5	5	3	3	3	3	evtl im Bad	nein	nicht immer an	ja	visuell	ja	regelm. Kontrolle, ERkennen von Gefahrensituationen	Kontrolle	nein	Wenn Kamera nie von alleine an ist	ja
28	17	2	84	2	2	6	1	1	5	6	3	5	5	5	6	5	6	5	5	5	3	3	5	4	2	2	6	2	Computer	nein	nicht immer an	ja	visuell	ja, gern	genauere Information, weniger Arztbesuche	genauere Information, weniger Arztbesuche		noch schwer zu sagen	ja
29	18	2	78	2	2	5	1	1	6	6	6	4	6	6	5	6	6	5	6	5	2	3	6	5	2	2	2	2	Badezimmer	nein	manuell	egal		ja, für mich wäre es ideal	regelmäßige Kontrolle	Überwachung	nein		ja
